# Supplementary material for: Lung cancer in never-smoker Asian females is driven by oncogenic mutations, most often involving EGFR
Source: Oncotarget. 2015 Feb 28;6(7):5465–74. doi: 10.18632/oncotarget.2925 (PMC4467161; doi:10.18632/oncotarget.2925)
Supplement: Supplementary file 2 [file oncotarget-06-5465-s002.xlsx]

## Sheet: Sheet1
Supplemental Table 3. Relationship between driver mutation status and histologic pattern
		Lepidic		p value	Acinar		p value	Papillary		p value	Micropapillary		p value	Solid		p value	Mucinous		p value
Driver Gene	Status	≥10%	<10%		≥10%	<10%		≥10%	<10%		≥10%	<10%		≥10%	<10%		≥10%	<10%
Total, n (%)		162 (81.8)	36 (18.2)		29 (14.6)	169 (85.4)		130 (65.7)	68 (34.3)		162 (81.8)	36 (18.2)		165 (83.3)	33 (16.7)		181 (91.4)	17 (8.6)
EGFR	mutated	66 (89.2)	8 (10.8)	0.038*	19 (25.7)	55 (74.3%)	0.001*	51 (68.9)	23 (31.1)	0.455*	58 (78.4)	16 (21.6)	0.332*	58 (78.4)	16 (21.6)	0.148*	59 (79.7)	15 (20.3)	<0.001*
	wild	96 (77.4)	28 (22.6)		10 (8.1)	114 (91.9%)		79 (63.7)	45 (36.3)		104 (83.9)	20 (16.1)		107 (86.3)	17 (13.7)		122 (98.4)	2 (1.6)
ALK	mutated	148 (80.4)	36 (19.6)	0.078*	26 (14.1)	158 (85.9)	0.457*	122 (66.3)	62 (33.7)	0.562	151 (82.1)	33 (17.9)	0.722	157 (85.3)	27 (14.7)	0.015	172 (93.5)	12 (6.5)	0.003
	wild	14 (100)	0 (0)		3 (21.4)	11 (78.6)		8 (57.1)	6 (42.9)		11 (78.6)	3 (21.4)		8 (57.1)	6 (42.9)		9 (64.3)	5 (35.7)
KRAS	mutated	155 (81.6)	35 (18.4)	1	25 (13.2)	165 (86.8)	0.017	123 (64.7)	67 (35.3)	0.268	154 (81.1)	36 (18.9)	0.355	159 (83.7)	31 (16.3)	0.623	177 (93.2)	13 (6.8)	0.002
	wild	7 (87.5)	1 (12.5)		4 (50.0)	4 (50.0)		7 (87.5)	1 (12.5)		8 (100)	0 (0)		6 (75.0)	2 (25.0)		4 (50.0)	5 (50.0)
PIK3CA	mutated	158 (81.9)	35 (18.1)	1	28 (14.5)	165 (85.5)	0.551	128 (66.3)	65 (33.7)	0.341	158 (81.9)	35 (18.1)	1	160 (82.9)	33 (17.1)	0.592	178 (92.2)	15 (7.8)	0.06
	wild	4 (80.0)	1 (20.0)		1 (20.0)	4 (80.0)		2 (40.0)	3 (60.0)		4 (80.0)	1 (20.0)		5 (100)	0 (0)		3 (60.0)	2 (40.0)
TP53	mutated	159 (82.0)	35 (18.0)	0.555	29 (14.9)	165 (85.1)	1	128 (66.0)	66 (34.0)	0.608	158 (81.4)	36 (18.6)	1	161 (83.0)	33 (17.0)	1	177 (91.2)	17 (8.8)	1
	wild	3 (75.0)	1 (25.0)		0 (0)	4 (100)		2 (50.0)	2 (50.0)		4 (100)	0 (0)		4 (100)	0 (0)		4 (100)	0 (0)
ERBB2	mutated	159 (81.5)	36 (18.5)	1	29 (14.9)	166 (85.1)	1	129 (66.2)	66 (33.8)	0.272	160 (82.1)	35 (17.9)	0.454	162 (83.1)	33 (16.9)	1	179 (91.8)	16 (8.2)	0.237
	wild	3 (100)	0 (0)		0 (0)	3 (100)		1 (33.3)	2 (66.7)		2 (66.7)	1 (33.3)		3 (100)	0 (0)		2 (66.7)	1 (33.3)
BRAF	mutated	160 (81.6)	36 (18.4)	1	28 (14.3)	168 (85.7)	0.272	130 (66.3)	66 (33.7)	0.117	161 (82.1)	35 (17.9)	0.331	163 (83.2)	33 (16.8)	1	179 (91.3)	17 (8.7)	1
	wild	2 (100)	0 (0)		1 (50.0)	1 (50.0)		0 (0)	2 (100)		1 (50.0)	1 (50.0)		2 (100)	0 (0)		2 (100)	0 (0)
ROS1	mutated	160 (81.6)	36 (18.4)	1	28 (14.3)	168 (85.7)	0.272	129 (99.2)	67 (34.2)	1	161 (82.1)	35 (17.9)	0.331	164 (83.7)	32 (16.3)	0.306	179 (91.3)	17 (8.7)	1
	wild	2 (100.0)	0 (0)		1 (50.0)	1 (50.0)		1 (50.0)	1 (50.0)		1 (50.0)	1 (50.0)		1 (50.0)	1 (50.0)		2 (100)	0 (0)
RET	mutated	160 (81.6)	36 (18.4)	1	29 (14.8)	167 (85.2)	1	129 (65.8)	67 (34.2)	1	160 (81.6)	36 (18.4)	1	163 (83.2)	33 (16.8)	1	179 (91.3)	17 (8.7)	1
	wild	2 (100)	0 (0)		0 (0)	2 (100)		1 (50.0)	1 (50.0)		2 (100)	0 (0)		2 (100)	0 (0)		2 (100)	0 (0)
NRAS	mutated	161 (81.7)	36 (18.3)	1	29 (14.7)	168 (85.3)	1	129 (65.5)	68 (34.5)	1	162 (82.2)	35 (17.8)	0.182	165 (83.8)	32 (16.2)	0.167	180 (91.4)	17 (8.6)	1
	wild	1 (100)	0 (0)		0 (0)	1 (100)		1 (100)	0 (0)		0 (0)	1 (100)		0 (0)	1 (100)		1 (100)	0 (0)
* By by chi-squre test, otherwise by Fisher's exact test
